# Supplementary material for: Epitranscriptional regulation of TGF-β pseudoreceptor BAMBI by m6A/YTHDF2 drives extrinsic radioresistance
Source: J Clin Invest. 2023 Dec 15;133(24):e172919. doi: 10.1172/JCI172919 (PMC10721150; doi:10.1172/JCI172919)
Supplement: Supporting data values [file jci-133-172919-s184.xlsx]

## Sheet: Fig 1B
	CD3	CD4	CD8	CD56	CD33+	CD33+ CD14+	M-MDSC	CD3+ CD56+
	2317	2071	2865	3448	2700	2711	3043	2875
	2759	2614	3583	3344	3510	3574	3682	3423
	2060	2039	2225	2626	2921	2961	3392	1656
	2608	2441	3206	3687	4115	4231	3861	1113
	3329	3163	3492	4668	5166	5360	5482	2692
	3105	3004	3375	4013	4468	4695	4764	2537
	2339	2302	2492	3257	3372	3429	3661	1538
	2280	2140	2489	3093	3853	3992	4120	1477
	3109	3122	3050	4223	4334	5420	5016	3001
	2759	2713	3068	3680	4387	4647	4639	2205
	2749	2515	3688	4257	4873	5093	5237	2213
	2655	2467	3428	3640	4306	4384	4556	1383
	2941	2819	3330	3832	4673	4815	5093	2945
	2692	2519	3218	4016	4494	4516	4630	2356
	2699	2510	3012	4082	6267	6456	6749	2294
	3702	3217	4083	5435	6938	7036	7321	2978
	2491	2359	2787	2931	4607	4750	4976	1770
	2417	2331	2723	3100	4106	4246	4290	1897
	2018	2110	1970	3227	3634	3777	4063	193
	2103	2313	2209	3650	4140	4278	4488	586
	1730	1707	1911	1675	3795	3984	4686	1064
	1976	1889	2386	2564	3665	3775	4241	1694
	3017	2825	3389	3529	4430	4517	4930	2673
	2999	2688	3540	4008	4413	4508	4692	2908
	2290	2221	3067	3320	3760	3854	4260	546
	2099	2038	2702	3442	3768	4056	4394	740

## Sheet: Fig 1D
	ctrl	IR
	7451	6013
	8657	5217
	6054	4266
	8969	5087
	7558	6641

## Sheet: Fig 1F
	ctrl	IR
	1.08393	0.906439
	1.25427	0.848644
	1.03738	0.831016

## Sheet: Fig 1G
	WT	WT+IR
	1.49728	0.535774
	0.745549	0.49371
	0.557165	0.473088
	1.6603	0.196957
	0.984318	0.664376

## Sheet: Fig 1H
		pre-RT	post-RT			pre-RT	post-RT
	M-MDSC	4976	4290		CD56	2931	3100
		4063	4488			3227	3650
		4686	4241			1675	2564
		4930	4692			3529	4008
		4260	4394			3320	3442
	CD4	2359	2331		CD33+	4607	4106
		2110	2313			3634	4140
		1707	1889			3795	3665
		2825	2688			4430	4413
		2221	2038			3760	3768
	CD8	2787	2723		CD33+CD14+	4750	4246
		1970	2209			3777	4278
		1911	2386			3984	3775
		3389	3540			4517	4508
		3067	2702			3854	4056
					CD3+ CD56+	1770	1897
						193	586
						1064	1694
						2673	2908
						546	740

## Sheet: Fig 2B
		IgG-IP			YTHDF2-IP
	site1	1.43537	1.30089	0.215748	14.7285	8.07693	11.732
	site2	1.74413	2.60402	1.80877	5.59333	5.25611	8.74947

## Sheet: Fig 2C
	WT			WT+IR			Ythdf2-cKO
0 h	0.882069	1.11029	1.02108	1.14001	1.04156	0.842183	0.972312	0.974574	1.05531
0.5 h	1.02307	0.965944	0.90972	0.866675	0.808308	0.869454	0.896335	0.889608	0.855635
1.0 h	0.786603	0.658017	0.591886	0.558774	0.593132	0.648473	0.844566	0.724303	0.779438
3.0 h	0.20217	0.219653	0.233549	0.164977	0.186552	0.194921	0.292923	0.328768	0.277154
6.0 h	0.162344	0.144534	0.188743	0.113587	0.095183	0.113893	0.220824	0.254915	0.232648

## Sheet: Fig 2D
WT	WT+IR	Ythdf2-cKO	Ythdf2-cKO+IR
1.0545	0.479648	3.92977	1.88144
1.16875	0.498579	4.23034	1.80209
0.913053	0.39373	5.04355	2.16593
0.944447	0.447977	4.577	1.94773
0.985909	0.52269	3.99268	2.55295

## Sheet: Fig 2E
	WT	WT+IR	Ythdf2-cKO	Ythdf2-cKO+IR
	492	260	509	488
	347	256	694	502
	497	262	478	367
	396	265	505	354
	315	256	546	495
	368	258	558	426

## Sheet: Fig 2F
	WT	Ythdf2-cKO	Ythdf2-cKO+WT	Ythdf2-cKO+Mut
	240	659	220	589
	235	676	215	606
	234	690	223	529
	245	724	257	502
	265	690	219	805

[truncated: 33 more sheets: Fig 3A, Fig 3B, Fig 3C, Fig 3D, Fig 3F, Fig 3G, Fig 4A, Fig 4B, Fig 4C, Fig 4D, Fig 4E, Fig 4F, Suppl Fig 1D, Suppl Fig 1F, Suppl Fig 1G, Suppl Fig 1H, Suppl Fig 1I, Suppl Fig 2A, Suppl FIg 3A, Suppl Fig 3B …]
